# Supplementary material for: Comparison of Antimicrobial Resistance, Virulence Genes, Phylogroups, and Biofilm Formation of Escherichia coli Isolated From Intensive Farming and Free-Range Sheep
Source: Front Microbiol. 2021 Jul 30;12:699927. doi: 10.3389/fmicb.2021.699927 (PMC8362090; doi:10.3389/fmicb.2021.699927)
Supplement: Supplementary file 3 [file Table_3.xlsx]

## Sheet: data
		sfa	cnf1	papC	hlyA	rfc	sepA	etrA	aer	faeG	fasA	eltA	estA	eaeA	exhA	stx1	stx2	Sulfisoxazole	Spectinomycin	Mequindox	Ampicillin	Gentamycin	Tetracyclines	Florfenicol	Ceftazidime	Ceftiofur	Meropenem	Polymyxin B	Enrofloxacin	phylogroups	biofilm formation
free-range	IM1						Yes	Yes	Yes		Yes		Yes					1024	256	512	256	4	16	256	4	0.5	1	≤0.125	32	C	1+
free-range	IM2							Yes										1024	64	16	4	2	8	16	1	0.5	≤0.125	0.5	≤0.125	B1	1+
free-range	IM3							Yes			Yes		Yes					≥2048	128	16	4	4	64	64	1	0.5	≤0.125	0.5	≤0.125	E	1+
free-range	IM4							Yes			Yes							1024	256	256	256	1	8	256	4	0.5	1	≤0.125	2	C	N2
free-range	IM5						Yes	Yes										1024	256	512	256	2	8	256	4	0.5	1	0.5	32	C	1+
free-range	IM6							Yes	Yes									512	32	32	256	4	16	16	1	4	≤0.125	2	≤0.125	B1	1+
free-range	IM7							Yes			Yes							1024	256	512	256	1	4	256	4	0.5	1	≤0.125	1	B1	1+
free-range	IM8						Yes	Yes			Yes							≥2048	64	64	256	16	64	16	1	1	≤0.125	≤0.125	16	B1	1+
free-range	IM9							Yes	Yes						Yes			8	64	8	128	1	8	8	1	0.5	0.25	8	≤0.125	A	1+
free-range	IM10							Yes	Yes		Yes			Yes	Yes			8	64	8	4	1	2	8	1	0.5	≤0.125	0.5	≤0.125	B1	N2
free-range	IM11							Yes							Yes			16	32	8	4	1	2	8	1	0.5	≤0.125	≤0.125	≤0.125	A	1+
free-range	IM12							Yes	Yes				Yes					≥2048	256	256	256	2	2	256	4	0.5	1	≤0.125	0.5	B1	1+
free-range	IM13	Yes	Yes	Yes	Yes			Yes						Yes	Yes		Yes	8	64	8	2	1	2	4	1	0.5	2	0.25	≤0.125	C	2+
free-range	IM14							Yes						Yes	Yes			16	64	4	4	1	2	4	1	0.5	1	0.5	≤0.125	N1	N2
free-range	IM15							Yes			Yes				Yes			8	64	32	4	1	2	8	1	0.5	0.25	0.5	≤0.125	C	N2
free-range	IM16				Yes			Yes			Yes			Yes	Yes			64	32	8	4	1	1	4	1	0.5	0.25	0.5	≤0.125	B1	1+
free-range	IM17							Yes						Yes	Yes			8	64	8	4	1	2	8	1	0.5	≤0.125	≤0.125	≤0.125	B1	1+
free-range	IM18			Yes				Yes			Yes				Yes			16	64	4	4	1	1	4	1	0.5	0.25	0.5	≤0.125	N1	2+
free-range	IM19		Yes					Yes							Yes		Yes	8	64	8	2	1	1	8	1	0.5	1	0.5	≤0.125	C	1+
free-range	IM20														Yes			16	32	4	8	1	2	4	1	0.5	≤0.125	0.5	≤0.125	A	1+
free-range	IM21														Yes		Yes	32	32	8	4	1	2	8	1	0.5	≤0.125	0.5	≤0.125	B1	N2
free-range	IM22							Yes							Yes			32	64	8	8	1	2	8	1	0.5	1	0.5	≤0.125	A	1+
free-range	IM23							Yes								Yes		512	128	512	256	2	64	32	32	128	≤0.125	1	8	C	1+
free-range	IM24							Yes	Yes					Yes	Yes			16	32	8	4	1	1	8	1	0.5	≤0.125	0.5	≤0.125	B1	N2
free-range	IM25			Yes				Yes						Yes	Yes			16	64	8	4	1	2	4	1	0.5	≤0.125	0.25	≤0.125	B1	1+
free-range	IM26	Yes									Yes				Yes		Yes	32	32	8	4	1	2	4	1	0.5	≤0.125	0.25	≤0.125	B1	1+
free-range	IM27							Yes	Yes					Yes	Yes		Yes	32	32	8	4	1	2	8	1	0.5	≤0.125	0.5	≤0.125	B1	1+
free-range	IM28							Yes						Yes	Yes			16	32	8	128	1	2	8	1	0.5	≤0.125	1	≤0.125	B1	1+
free-range	IM29				Yes									Yes				8	64	8	4	1	1	4	1	0.5	0.5	0.5	≤0.125	C	1+
free-range	IM30							Yes	Yes		Yes			Yes				32	32	8	4	1	1	4	1	0.5	≤0.125	0.5	≤0.125	C	1+
free-range	IM31				Yes			Yes									Yes	32	128	8	4	1	2	8	1	0.5	2	0.5	≤0.125	B1	2+
free-range	IM32				Yes													8	64	8	2	1	2	8	1	0.5	≤0.125	0.5	≤0.125	B1	1+
free-range	IM33						Yes	Yes										≥2048	≥2048	512	256	128	256	256	64	0.5	2	0.5	32	C	1+
free-range	IM34						Yes	Yes			Yes							8	64	8	2	1	1	8	1	0.5	≤0.125	0.5	≤0.125	B1	1+
free-range	IM35										Yes					Yes		16	64	8	4	1	2	4	1	0.5	2	0.5	≤0.125	N1	1+
free-range	IM36							Yes	Yes									8	8	8	4	64	8	4	1	0.5	≤0.125	0.5	≤0.125	C	2+
free-range	IM37							Yes	Yes								Yes	8	64	8	4	1	2	8	1	0.5	≤0.125	0.25	≤0.125	B1	N2
free-range	IM38							Yes			Yes							16	64	8	32	1	2	8	1	0.5	2	1	≤0.125	E	N2
free-range	IM39						Yes	Yes										16	64	8	256	2	2	16	8	32	0.25	0.5	≤0.125	E	N2
free-range	IM40													Yes				8	64	8	8	1	1	4	8	1	2	0.25	≤0.125	A	2+
free-range	IM41						Yes	Yes										32	32	8	4	1	2	8	8	8	0.25	0.5	≤0.125	E	N2
free-range	IM42							Yes			Yes							16	64	8	32	1	2	8	1	0.5	2	1	≤0.125	E	N2
free-range	IM43							Yes	Yes									16	64	8	4	1	2	8	1	0.5	2	1	≤0.125	E	N2
free-range	IM44							Yes	Yes									32	64	16	128	1	2	8	16	32	2	0.5	≤0.125	E	N2
free-range	IM45						Yes	Yes										1024	32	8	256	4	64	32	1	1	≤0.125	0.5	≤0.125	C	1+
free-range	IM46							Yes					Yes					16	64	8	16	1	2	8	8	8	0.5	2	≤0.125	E	N2
free-range	IM47							Yes			Yes							512	256	128	256	32	256	256	16	64	≤0.125	0.5	32	B1	1+
free-range	IM48						Yes	Yes			Yes		Yes					≥2048	256	256	256	2	64	256	4	0.5	1	1	2	E	1+
free-range	IM49							Yes					Yes					1024	512	256	256	2	64	256	4	1	2	1	1	C	1+
free-range	IM50						Yes	Yes										512	32	16	128	4	8	16	1	1	≤0.125	2	0.25	C	1+
intensive farming	NX1	Yes						Yes	Yes					Yes	Yes	Yes		16	128	32	4	1	1	8	1	0.5	1	0.5	≤0.125	B1	1+
intensive farming	NX2							Yes							Yes		Yes	512	64	32	64	2	2	8	4	0.5	2	0.5	≤0.125	B1	1+
intensive farming	NX3							Yes							Yes			1024	128	32	128	1	4	32	4	4	≤0.125	0.25	≤0.125	B1	1+
intensive farming	NX4						Yes											1024	64	32	8	1	32	32	1	0.5	≤0.125	0.25	≤0.125	N1	N2
intensive farming	NX5	Yes																≥2048	64	16	4	2	16	64	1	0.5	≤0.125	0.25	2	B1	1+
intensive farming	NX6							Yes				Yes			Yes			≥2048	128	64	128	2	16	128	1	32	≤0.125	32	0.25	B1	1+
intensive farming	NX7																	≥2048	256	16	64	1	4	128	8	32	0.5	8	16	N1	N2
intensive farming	NX8			Yes				Yes							Yes			≥2048	128	16	16	2	32	32	1	0.5	≤0.125	0.25	1	B1	1+
intensive farming	NX9	Yes			Yes									Yes	Yes			≥2048	128	128	16	1	2	16	1	0.5	≤0.125	0.25	≤0.125	B1	1+
intensive farming	NX10														Yes	Yes		≥2048	32	64	16	1	128	32	1	0.5	≤0.125	0.25	≤0.125	B1	1+
intensive farming	NX11							Yes	Yes						Yes			≥2048	64	32	16	4	32	32	1	0.5	≤0.125	0.25	≤0.125	A	1+
intensive farming	NX12							Yes							Yes			1024	≥2048	16	256	2	128	16	1	1	≤0.125	0.5	0.25	B1	1+
intensive farming	NX13							Yes	Yes	Yes					Yes			512	128	8	4	1	2	8	1	0.5	0.25	1	≤0.125	C	1+
intensive farming	NX14							Yes			Yes			Yes				≥2048	64	8	4	4	16	64	16	8	≤0.125	0.25	2	B1	1+
intensive farming	NX15							Yes			Yes			Yes				1024	256	512	256	256	256	256	64	128	≤0.125	0.25	32	B1	1+
intensive farming	NX16		Yes					Yes	Yes					Yes	Yes		Yes	≥2048	128	32	128	1	8	32	1	2	≤0.125	0.25	≤0.125	E	N2
intensive farming	NX17							Yes	Yes						Yes			1024	128	16	256	1	128	8	8	4	≤0.125	0.25	1	A	1+
intensive farming	NX18							Yes			Yes				Yes		Yes	1024	512	128	256	2	16	32	16	0.5	≤0.125	0.5	32	F	1+
intensive farming	NX19							Yes	Yes						Yes		Yes	≥2048	128	64	8	4	128	64	32	32	≤0.125	0.25	0.25	B1	1+
intensive farming	NX20							Yes			Yes				Yes			≥2048	256	64	32	4	32	64	1	0.5	≤0.125	≤0.125	≤0.125	B1	1+
intensive farming	NX21							Yes						Yes	Yes			≥2048	64	16	8	4	8	16	4	0.5	≤0.125	0.25	≤0.125	N1	N2
intensive farming	NX22							Yes			Yes				Yes		Yes	≥2048	128	16	256	16	64	256	4	4	≤0.125	≤0.125	32	B1	1+
intensive farming	NX23														Yes			≥2048	128	32	8	1	16	32	1	0.5	0.5	0.25	≤0.125	B1	N2
intensive farming	NX24							Yes	Yes						Yes		Yes	256	128	8	64	2	4	8	1	0.5	1	0.5	≤0.125	B1	N2
intensive farming	NX25		Yes		Yes			Yes	Yes		Yes				Yes			≥2048	64	16	128	4	4	8	16	16	≤0.125	0.25	0.5	B1	N2
intensive farming	NX26														Yes			≥2048	256	8	256	4	32	16	1	2	≤0.125	0.25	2	N1	1+
intensive farming	NX27							Yes						Yes	Yes			≥2048	128	32	256	1	64	32	1	1	≤0.125	0.25	0.5	B2	1+
intensive farming	NX28							Yes							Yes			≥2048	64	16	8	2	8	1	1	1	≤0.125	0.25	0.25	A	1+
intensive farming	NX29							Yes	Yes					Yes	Yes		Yes	≥2048	64	16	256	64	128	256	8	32	≤0.125	0.25	32	C	1+
intensive farming	NX30							Yes	Yes					Yes	Yes		Yes	≥2048	64	16	64	2	16	32	1	1	≤0.125	1	≤0.125	C	1+
intensive farming	NX31														Yes			≥2048	256	128	256	256	256	256	128	128	≤0.125	≤0.125	32	B1	1+
intensive farming	NX32							Yes	Yes	Yes	Yes				Yes		Yes	≥2048	128	16	4	4	16	32	1	1	≤0.125	0.25	≤0.125	N1	1+
intensive farming	NX33		Yes					Yes	Yes						Yes			1024	64	16	32	1	4	16	1	0.5	≤0.125	0.25	0.25	B1	1+
intensive farming	NX34							Yes							Yes			1024	128	16	256	4	16	32	32	4	≤0.125	4	0.5	B1	1+
intensive farming	NX35				Yes			Yes	Yes					Yes	Yes	Yes	Yes	512	64	8	4	1	2	8	1	0.5	≤0.125	0.5	≤0.125	E	2+
intensive farming	NX36																	1024	64	8	4	2	16	32	1	0.5	≤0.125	0.5	≤0.125	B1	1+
intensive farming	NX37	Yes			Yes			Yes			Yes				Yes			≥2048	256	32	256	1	8	32	2	2	≤0.125	0.5	0.5	B1	1+
intensive farming	NX38													Yes	Yes			1024	64	16	32	4	16	64	8	4	≤0.125	0.25	1	E	N2
intensive farming	NX39							Yes						Yes	Yes		Yes	1024	128	32	256	2	16	32	4	4	≤0.125	≤0.125	0.25	N1	N2
intensive farming	NX40																	≥2048	128	32	64	4	8	32	2	2	≤0.125	2	0.5	B1	N2
intensive farming	NX41		Yes					Yes						Yes	Yes			1024	128	16	256	1	4	32	16	16	≤0.125	1	≤0.125	N1	1+
intensive farming	NX42							Yes	Yes					Yes	Yes			≥2048	128	8	32	1	4	32	2	1	≤0.125	0.25	≤0.125	E	1+
intensive farming	NX43							Yes						Yes	Yes			1024	128	64	64	4	16	32	16	16	≤0.125	0.25	4	E	1+
intensive farming	NX44								Yes			Yes		Yes	Yes	Yes		1024	256	64	8	4	32	64	1	0.5	≤0.125	0.25	4	B2	1+
intensive farming	NX45							Yes						Yes	Yes		Yes	≥2048	64	8	128	2	2	16	1	0.5	≤0.125	≤0.125	0.5	B1	1+
intensive farming	NX46							Yes			Yes			Yes	Yes	Yes		512	64	8	8	2	4	4	1	0.5	0.25	0.5	≤0.125	C	1+
intensive farming	NX47							Yes						Yes	Yes			≥2048	128	16	256	4	8	32	1	0.5	≤0.125	0.5	≤0.125	A	N2
intensive farming	NX48							Yes							Yes			≥2048	64	16	4	2	8	32	1	0.5	≤0.125	≤0.125	2	B1	1+
intensive farming	NX49							Yes	Yes					Yes	Yes		Yes	≥2048	128	512	16	8	64	64	1	32	≤0.125	≤0.125	32	B1	N2
intensive farming	NX50							Yes							Yes		Yes	≥2048	256	16	128	2	8	32	8	1	≤0.125	0.5	≤0.125	B1	1+
intensive farming	NX51																	≥2048	128	16	256	1	16	16	8	1	≤0.125	0.25	≤0.125	B2	1+
intensive farming	NX52													Yes				≥2048	32	8	256	1	8	32	1	1	≤0.125	4	≤0.125	D	1+
intensive farming	NX53							Yes	Yes						Yes			≥2048	512	64	64	2	32	32	32	32	≤0.125	0.25	0.5	E	1+
intensive farming	NX54																	≥2048	64	64	16	1	8	32	1	0.5	≤0.125	≤0.125	≤0.125	N1	1+
intensive farming	NX55							Yes	Yes					Yes	Yes			≥2048	≥2048	512	32	16	128	256	2	0.5	≤0.125	≤0.125	4	B1	2+
intensive farming	NX56							Yes				Yes	Yes					≥2048	128	32	256	2	32	64	1	2	≤0.125	0.25	0.5	C	N2
intensive farming	NX57							Yes	Yes					Yes	Yes		Yes	512	64	128	4	1	1	8	16	64	0.25	0.5	2	C	2+
intensive farming	NX58							Yes						Yes	Yes			≥2048	128	8	256	1	16	64	1	1	≤0.125	0.25	1	D	N2
intensive farming	NX59				Yes									Yes	Yes		Yes	≥2048	128	16	128	1	4	32	1	2	≤0.125	≤0.125	≤0.125	D	1+
intensive farming	NX60				Yes		Yes	Yes									Yes	≥2048	256	16	32	1	16	32	1	0.5	≤0.125	≤0.125	8	B1	1+
intensive farming	NX61							Yes			Yes				Yes			≥2048	128	32	8	128	128	128	1	128	≤0.125	0.25	32	B1	N2
intensive farming	NX62														Yes			1024	64	8	4	2	4	8	4	2	≤0.125	0.25	≤0.125	B1	1+
intensive farming	NX63							Yes							Yes			1024	1024	32	256	256	32	256	1	1	≤0.125	0.5	32	E	1+
intensive farming	NX64							Yes	Yes			Yes		Yes	Yes			1024	128	32	16	8	32	32	1	0.5	≤0.125	1	0.5	A	N2
intensive farming	NX65							Yes	Yes		Yes				Yes			1024	64	32	32	4	8	32	16	16	≤0.125	0.5	2	B1	1+
intensive farming	NX66							Yes	Yes					Yes	Yes			1024	1024	128	256	256	32	256	1	2	≤0.125	0.25	16	E	1+
intensive farming	NX67							Yes			Yes				Yes	Yes	Yes	1024	256	32	256	16	16	64	1	1	≤0.125	≤0.125	0.25	B1	1+
intensive farming	NX68							Yes						Yes			Yes	512	64	16	4	1	2	8	1	0.5	0.25	0.5	≤0.125	D	1+
intensive farming	NX69							Yes						Yes	Yes			≥2048	128	16	32	4	32	128	1	0.5	≤0.125	0.25	1	B1	1+
intensive farming	NX70							Yes			Yes				Yes			1024	128	8	16	4	32	64	1	1	≤0.125	≤0.125	1	B1	1+
intensive farming	NX71														Yes		Yes	1024	64	8	8	2	4	8	1	0.5	≤0.125	0.25	≤0.125	A	N2
intensive farming	NX72	Yes						Yes			Yes				Yes			1024	64	16	16	4	4	16	2	0.5	≤0.125	0.25	≤0.125	B1	1+
intensive farming	NX73				Yes									Yes				1024	1024	64	256	256	32	256	32	128	≤0.125	1	32	B1	1+
intensive farming	NX74							Yes			Yes			Yes	Yes			≥2048	128	16	8	2	16	64	1	0.5	≤0.125	≤0.125	1	B1	2+
intensive farming	NX75							Yes										1024	64	16	8	1	2	8	1	0.5	≤0.125	0.25	≤0.125	B2	1+
intensive farming	NX76							Yes	Yes		Yes			Yes	Yes		Yes	1024	32	8	16	2	64	64	1	0.5	≤0.125	0.25	16	A	1+
intensive farming	NX77							Yes							Yes			≥2048	128	16	4	1	16	16	1	0.5	≤0.125	0.25	≤0.125	B1	1+
intensive farming	NX78			Yes				Yes						Yes	Yes			1024	64	16	8	2	8	16	1	0.5	≤0.125	≤0.125	≤0.125	B1	1+
intensive farming	NX79							Yes							Yes		Yes	512	128	32	32	1	2	8	8	16	2	0.5	≤0.125	A	2+
intensive farming	NX80							Yes			Yes	Yes		Yes	Yes		Yes	≥2048	≥2048	16	4	4	128	64	1	0.5	≤0.125	0.5	1	E	N2
intensive farming	NX81		Yes					Yes	Yes		Yes	Yes		Yes	Yes			1024	256	16	4	4	16	32	1	128	≤0.125	≤0.125	4	B1	1+
intensive farming	NX82							Yes						Yes	Yes			1024	256	16	256	64	16	256	1	0.5	≤0.125	0.25	32	C	1+
intensive farming	NX83		Yes					Yes							Yes			≥2048	64	8	4	2	4	64	1	0.5	≤0.125	1	≤0.125	C	1+
intensive farming	NX84							Yes						Yes	Yes			1024	256	2	4	4	16	8	1	0.5	≤0.125	0.25	≤0.125	E	1+
intensive farming	NX85							Yes	Yes		Yes				Yes			≥2048	64	4	4	2	8	32	1	0.5	≤0.125	2	≤0.125	B1	1+
intensive farming	NX86							Yes			Yes				Yes			1024	64	32	16	4	4	16	1	0.5	≤0.125	0.25	0.5	B1	N2
intensive farming	NX87							Yes						Yes	Yes			1024	64	8	8	4	4	8	8	4	≤0.125	≤0.125	≤0.125	B1	2+
intensive farming	NX88														Yes		Yes	≥2048	64	32	4	2	32	32	1	0.5	≤0.125	0.25	0.5	A	N2
intensive farming	NX89				Yes			Yes	Yes					Yes	Yes		Yes	1024	64	16	16	2	16	32	32	32	≤0.125	≤0.125	1	B1	1+
intensive farming	NX90							Yes						Yes				512	64	16	32	2	2	8	8	16	0.25	4	≤0.125	B1	1+
intensive farming	NX91							Yes						Yes	Yes			1024	128	64	16	2	16	32	32	32	≤0.125	0.25	1	C	2+
intensive farming	NX92							Yes						Yes	Yes			≥2048	64	16	16	2	4	16	1	0.5	≤0.125	0.25	1	C	1+
intensive farming	NX93							Yes							Yes			1024	32	8	4	2	1	8	1	0.5	≤0.125	0.25	≤0.125	B1	1+
intensive farming	NX94							Yes							Yes			≥2048	≥2048	8	8	1	32	32	1	1	≤0.125	≤0.125	1	C	1+
intensive farming	NX95							Yes		Yes	Yes				Yes		Yes	1024	64	32	8	2	2	16	1	0.5	≤0.125	0.25	≤0.125	C	1+
intensive farming	NX96	Yes						Yes			Yes			Yes	Yes			1024	128	32	256	2	32	64	32	2	≤0.125	0.25	2	B1	1+
intensive farming	NX97							Yes							Yes			1024	64	16	8	4	2	16	1	0.5	≤0.125	≤0.125	1	D	N2
intensive farming	NX98							Yes	Yes		Yes				Yes			≥2048	128	16	8	2	1	4	1	0.5	≤0.125	≤0.125	≤0.125	C	1+
intensive farming	NX99																	1024	64	16	4	1	1	8	1	0.5	≤0.125	0.25	≤0.125	C	N2
intensive farming	NX100							Yes	Yes					Yes				1024	64	8	64	2	4	16	1	0.5	≤0.125	0.25	≤0.125	B1	1+
intensive farming	NX101													Yes				512	64	8	32	2	2	4	1	0.5	2	0.5	≤0.125	B1	1+
intensive farming	NX102							Yes							Yes			≥2048	128	32	256	4	8	32	8	2	≤0.125	0.5	0.25	B1	1+
intensive farming	NX103							Yes	Yes			Yes			Yes	Yes		1024	64	16	16	4	4	4	16	16	≤0.125	0.25	≤0.125	F	1+
intensive farming	NX104							Yes						Yes	Yes			1024	512	8	256	4	16	32	1	0.5	≤0.125	0.25	2	B1	1+
intensive farming	NX105							Yes	Yes	Yes	Yes			Yes	Yes			1024	64	512	8	1	8	16	1	0.5	≤0.125	≤0.125	≤0.125	C	N2
intensive farming	NX106							Yes			Yes				Yes		Yes	1024	32	64	8	1	2	16	1	0.5	≤0.125	0.25	32	B1	1+
intensive farming	NX107													Yes	Yes			≥2048	64	32	4	4	16	64	1	0.5	≤0.125	≤0.125	32	B1	N2
intensive farming	NX108													Yes	Yes		Yes	1024	32	16	8	1	8	16	1	1	≤0.125	0.25	0.5	B1	1+
intensive farming	NX109							Yes			Yes				Yes			1024	64	16	8	1	8	32	1	2	≤0.125	≤0.125	≤0.125	B1	1+
intensive farming	NX110							Yes	Yes	Yes	Yes				Yes			≥2048	64	32	2	2	8	8	1	0.5	≤0.125	≤0.125	1	C	1+
intensive farming	NX111							Yes						Yes	Yes			1024	64	16	8	1	4	16	1	0.5	≤0.125	0.25	≤0.125	B1	1+
intensive farming	NX112				Yes			Yes						Yes	Yes		Yes	8	64	32	8	1	2	8	8	8	0.5	0.25	≤0.125	N1	1+
intensive farming	NX113							Yes	Yes					Yes	Yes		Yes	512	128	16	128	2	4	8	1	0.5	0.25	0.5	≤0.125	B1	2+
intensive farming	NX114							Yes			Yes			Yes	Yes			1024	≥2048	64	256	256	128	256	256	4	2	32	32	B1	1+
intensive farming	NX115													Yes	Yes			1024	32	8	8	1	1	8	1	0.5	≤0.125	0.25	≤0.125	B1	1+
intensive farming	NX116							Yes			Yes				Yes			1024	32	128	256	1	128	256	128	128	≤0.125	0.25	32	N1	1+
intensive farming	NX117							Yes	Yes					Yes				1024	64	64	256	4	128	8	1	0.5	≤0.125	0.25	32	C	1+
intensive farming	NX118							Yes	Yes		Yes			Yes	Yes		Yes	1024	64	64	256	4	256	8	16	32	≤0.125	0.25	32	F	1+
intensive farming	NX119							Yes	Yes		Yes			Yes	Yes			1024	64	64	256	2	256	8	8	16	≤0.125	0.25	32	B1	1+
intensive farming	NX120							Yes	Yes					Yes	Yes		Yes	≥2048	128	16	8	8	8	8	1	1	≤0.125	0.25	32	B1	1+
intensive farming	NX121		Yes	Yes				Yes	Yes									≥2048	64	16	4	2	4	16	1	0.5	≤0.125	≤0.125	0.5	B1	1+
intensive farming	NX122							Yes	Yes					Yes	Yes			≥2048	16	512	8	4	64	32	1	0.5	≤0.125	0.5	2	A	1+
intensive farming	NX123							Yes	Yes	Yes	Yes			Yes	Yes			≥2048	≥2048	512	256	256	64	128	64	64	≤0.125	≤0.125	16	C	1+
intensive farming	NX124										Yes			Yes	Yes	Yes		512	64	16	256	1	2	8	16	64	0.25	1	≤0.125	A	1+
intensive farming	NX125							Yes		Yes	Yes				Yes			≥2048	64	64	16	64	128	64	1	0.5	0.5	≤0.125	0.5	C	N2
intensive farming	NX126	Yes			Yes			Yes			Yes				Yes		Yes	≥2048	256	256	256	64	64	128	64	128	≤0.125	0.25	16	B1	1+
intensive farming	NX127				Yes			Yes			Yes			Yes	Yes		Yes	≥2048	64	256	16	2	16	16	32	128	0.5	≤0.125	2	B1	N2
intensive farming	NX128	Yes		Yes				Yes			Yes	Yes		Yes	Yes			≥2048	32	256	32	2	32	32	32	128	≤0.125	0.25	32	C	1+
intensive farming	NX129							Yes						Yes	Yes			≥2048	64	32	16	16	256	32	1	0.5	≤0.125	0.5	1	B1	1+
intensive farming	NX130							Yes	Yes	Yes	Yes			Yes	Yes		Yes	≥2048	128	256	8	2	64	64	1	0.5	≤0.125	≤0.125	1	C	N2
intensive farming	NX131			Yes				Yes	Yes		Yes							≥2048	128	128	8	4	128	16	1	0.5	≤0.125	≤0.125	1	B1	1+
intensive farming	NX132							Yes						Yes				≥2048	64	16	32	1	32	32	1	0.5	≤0.125	0.25	0.5	B1	1+
intensive farming	NX133							Yes							Yes			≥2048	32	16	16	4	8	16	1	0.5	≤0.125	0.25	≤0.125	A	N2
intensive farming	NX134							Yes	Yes		Yes		Yes		Yes			≥2048	32	64	256	256	64	16	1	0.5	≤0.125	≤0.125	32	B1	N2
intensive farming	NX135							Yes	Yes									≥2048	16	8	128	128	256	128	64	128	0.25	0.5	32	C	1+
intensive farming	NX136			Yes				Yes	Yes		Yes				Yes			≥2048	512	512	8	64	128	64	1	0.5	≤0.125	≤0.125	≤0.125	B1	1+
intensive farming	NX137													Yes	Yes			≥2048	64	128	256	4	128	16	1	0.5	≤0.125	0.25	2	B1	1+
intensive farming	NX138																	≥2048	≥2048	32	256	256	64	256	32	32	≤0.125	≤0.125	32	N1	N2
intensive farming	NX139																	≥2048	256	512	16	64	64	64	1	0.5	≤0.125	≤0.125	32	N1	N2
intensive farming	NX140	Yes						Yes		Yes	Yes				Yes			≥2048	128	512	8	4	32	128	1	0.5	≤0.125	≤0.125	1	C	N2
intensive farming	NX141													Yes	Yes			≥2048	32	16	8	1	2	8	1	0.5	≤0.125	0.25	≤0.125	C	1+
intensive farming	NX142							Yes			Yes			Yes	Yes			≥2048	512	16	16	256	128	32	1	0.5	≤0.125	≤0.125	32	B1	1+
intensive farming	NX143							Yes							Yes			1024	512	128	128	32	64	64	1	1	≤0.125	0.25	32	B1	1+
intensive farming	NX144						Yes	Yes		Yes	Yes				Yes			1024	256	512	8	64	128	64	1	0.5	≤0.125	0.25	32	C	1+
intensive farming	NX145		Yes											Yes	Yes		Yes	1024	128	16	64	16	16	16	1	0.5	≤0.125	0.25	32	C	1+
intensive farming	NX146										Yes			Yes	Yes			512	64	8	4	1	2	4	1	0.5	0.5	0.5	≤0.125	C	N2
intensive farming	NX147							Yes	Yes					Yes	Yes		Yes	1024	64	16	4	4	16	8	1	0.5	≤0.125	0.25	≤0.125	B1	1+
intensive farming	NX148						Yes	Yes						Yes			Yes	1024	256	512	16	4	32	256	1	0.5	≤0.125	≤0.125	0.5	C	1+
intensive farming	NX149							Yes										≥2048	64	128	16	1	4	16	1	0.5	≤0.125	≤0.125	2	N1	N2
intensive farming	NX150														Yes			≥2048	256	16	8	2	16	32	8	8	≤0.125	≤0.125	32	B1	1+
intensive farming	NX151				Yes			Yes						Yes	Yes			≥2048	≥2048	16	4	128	64	256	32	128	≤0.125	0.5	1	B1	1+
intensive farming	NX152							Yes			Yes	Yes		Yes	Yes			≥2048	256	32	32	128	128	128	4	2	0.5	≤0.125	32	C	1+
intensive farming	NX153							Yes			Yes				Yes	Yes		≥2048	≥2048	32	8	32	256	256	1	0.5	≤0.125	0.25	8	B1	1+
intensive farming	NX154			Yes				Yes							Yes			≥2048	128	512	4	4	32	16	1	0.5	≤0.125	0.25	2	C	1+
intensive farming	NX155							Yes	Yes	Yes			Yes	Yes	Yes			≥2048	512	16	256	128	256	8	1	0.5	≤0.125	0.25	16	C	N2
intensive farming	NX156							Yes	Yes						Yes			≥2048	64	512	64	8	64	64	1	0.5	≤0.125	≤0.125	≤0.125	N1	1+
intensive farming	NX157														Yes			≥2048	32	32	2	4	64	256	8	4	≤0.125	0.5	0.25	C	1+
intensive farming	NX158							Yes						Yes				≥2048	≥2048	32	256	8	256	256	256	16	≤0.125	32	32	B1	1+
intensive farming	NX159							Yes			Yes			Yes	Yes			≥2048	≥2048	512	8	1	64	64	1	0.5	≤0.125	0.25	2	C	1+
intensive farming	NX160							Yes							Yes			≥2048	≥2048	16	8	256	256	256	1	0.5	≤0.125	0.25	32	B1	N2
intensive farming	NX161						Yes	Yes			Yes				Yes	Yes		≥2048	64	64	64	2	128	64	1	0.5	≤0.125	≤0.125	2	B1	N2
intensive farming	NX162							Yes			Yes				Yes			≥2048	≥2048	16	2	1	32	32	1	0.5	≤0.125	32	0.5	B1	1+
intensive farming	NX163							Yes						Yes			Yes	≥2048	32	16	8	2	2	8	1	0.5	≤0.125	≤0.125	≤0.125	N1	1+
intensive farming	NX164							Yes							Yes			≥2048	256	64	256	16	32	32	1	0.5	≤0.125	0.25	32	B1	N2
intensive farming	NX165							Yes	Yes								Yes	≥2048	128	16	8	2	64	32	1	0.5	≤0.125	≤0.125	1	D	N2
intensive farming	NX166				Yes			Yes	Yes					Yes	Yes		Yes	≥2048	64	256	8	2	128	64	2	1	≤0.125	0.25	2	D	N2
intensive farming	NX167																Yes	≥2048	≥2048	64	16	2	32	128	1	1	≤0.125	≤0.125	16	D	N2
intensive farming	NX168																	≥2048	64	8	512	1	64	256	1	0.5	≤0.125	0.5	0.25	C	1+
intensive farming	NX169	Yes						Yes			Yes			Yes	Yes			1024	16	4	2	4	2	128	32	32	0.5	≤0.125	0.5	B1	1+
intensive farming	NX170	Yes	Yes	Yes				Yes			Yes			Yes	Yes			≥2048	≥2048	16	256	8	256	16	256	128	0.5	32	32	C	1+
intensive farming	NX171							Yes					Yes	Yes	Yes	Yes	Yes	≥2048	128	32	256	1	4	16	1	2	≤0.125	≤0.125	0.5	N1	1+
intensive farming	NX172						Yes	Yes		Yes				Yes	Yes			≥2048	64	16	8	2	8	32	1	0.5	≤0.125	≤0.125	≤0.125	E	N2
intensive farming	NX173							Yes						Yes	Yes		Yes	≥2048	64	8	8	8	64	16	1	0.5	≤0.125	0.25	2	B1	1+
intensive farming	NX174				Yes			Yes	Yes					Yes	Yes			1024	64	32	8	64	64	64	1	0.5	≤0.125	≤0.125	32	B1	1+
intensive farming	NX175														Yes			1024	256	128	256	256	8	256	256	128	0.5	32	32	B1	1+
intensive farming	NX176																	1024	32	32	8	2	4	16	1	0.5	≤0.125	≤0.125	≤0.125	B1	N2
intensive farming	NX177							Yes	Yes					Yes	Yes			1024	64	16	256	32	32	8	1	0.5	≤0.125	0.25	16	B1	1+
intensive farming	NX178							Yes	Yes		Yes			Yes	Yes	Yes		1024	64	64	8	4	16	16	1	2	≤0.125	≤0.125	2	B1	1+
intensive farming	NX179							Yes	Yes					Yes	Yes	Yes	Yes	16	64	8	4	1	2	4	1	0.5	≤0.125	0.5	≤0.125	B1	1+
intensive farming	NX180							Yes	Yes					Yes	Yes		Yes	1024	64	32	64	32	128	64	8	8	0.5	≤0.125	1	B1	1+
intensive farming	NX181							Yes						Yes	Yes	Yes	Yes	≥2048	512	32	512	64	64	256	8	128	0.25	1	4	B1	1+
intensive farming	NX182	Yes						Yes			Yes				Yes	Yes		1024	64	8	4	1	1	8	1	0.5	≤0.125	0.5	≤0.125	B1	1+
intensive farming	NX183							Yes	Yes		Yes				Yes			1024	64	128	512	256	128	256	4	128	≤0.125	0.5	32	A	N2
intensive farming	NX184			Yes				Yes							Yes			1024	1024	64	512	256	128	256	32	128	0.25	1	32	B1	1+
intensive farming	NX185							Yes	Yes						Yes			1024	32	8	32	1	2	4	1	0.5	0.5	0.5	≤0.125	C	2+
intensive farming	NX186							Yes						Yes	Yes			≥2048	64	128	512	256	64	256	4	128	≤0.125	0.5	32	A	1+
intensive farming	NX187														Yes			32	32	8	4	1	2	4	1	0.5	1	0.5	≤0.125	C	1+
intensive farming	NX188										Yes							1024	128	32	64	1	64	256	1	1	≤0.125	1	≤0.125	B2	1+
intensive farming	NX189										Yes				Yes			1024	128	8	128	1	64	128	1	0.5	2	0.5	≤0.125	B1	2+
intensive farming	NX190														Yes		Yes	512	64	8	4	1	2	8	1	0.5	≤0.125	0.25	≤0.125	C	2+
intensive farming	NX191													Yes	Yes			8	8	8	4	64	8	4	1	0.5	≤0.125	0.5	≤0.125	N1	1+
intensive farming	NX192							Yes	Yes						Yes		Yes	512	64	16	8	1	64	256	1	0.5	≤0.125	1	≤0.125	B1	1+
intensive farming	NX193						Yes											1024	32	8	512	1	64	256	1	0.5	≤0.125	0.5	0.25	B1	1+
intensive farming	NX194														Yes			1024	≥2048	64	512	256	128	256	4	32	≤0.125	0.5	32	B1	1+
intensive farming	NX195														Yes			1024	128	128	512	256	128	256	4	128	≤0.125	0.5	32	B1	1+
intensive farming	NX196							Yes							Yes			≥2048	≥2048	64	512	64	128	256	8	128	≤0.125	0.5	32	B1	1+
intensive farming	NX197																	1024	64	8	256	1	64	256	1	0.5	0.5	0.5	0.25	B1	1+
intensive farming	NX198							Yes							Yes			1024	64	8	128	1	64	256	2	1	1	0.5	≤0.125	B1	1+
intensive farming	NX199							Yes	Yes						Yes			16	64	8	128	1	2	2	1	0.5	2	1	≤0.125	B1	1+
intensive farming	NX200							Yes	Yes	Yes	Yes				Yes	Yes		8	32	8	2	1	1	4	1	0.5	0.5	0.5	≤0.125	B1	1+
intensive farming	NX201							Yes	Yes	Yes				Yes	Yes		Yes	16	64	32	4	1	2	8	1	0.5	≤0.125	0.25	≤0.125	C	1+
intensive farming	NX202																	128	64	8	64	2	4	8	8	0.5	2	0.5	≤0.125	B1	1+
intensive farming	NX203																	≥2048	64	8	512	1	64	256	1	0.5	2	0.5	0.25	B1	1+
intensive farming	NX204							Yes							Yes			1024	64	8	512	1	64	256	1	0.5	0.5	0.5	0.5	N1	1+
intensive farming	NX205							Yes						Yes	Yes			512	64	8	2	1	2	4	1	0.5	2	0.5	≤0.125	N1	1+
intensive farming	NX206																	16	64	8	64	1	2	16	1	0.5	2	0.5	≤0.125	B1	1+
intensive farming	NX207														Yes			≥2048	32	8	512	1	64	8	1	0.5	2	0.5	32	B1	1+
intensive farming	NX208							Yes						Yes			Yes	16	64	8	128	1	4	8	1	0.5	2	0.5	≤0.125	B1	2+
intensive farming	NX209																	8	64	32	128	1	8	8	1	0.5	0.25	8	≤0.125	B1	1+
intensive farming	NX210														Yes			1024	64	8	8	1	32	256	4	1	0.25	0.25	≤0.125	B1	1+
intensive farming	NX211							Yes						Yes	Yes		Yes	1024	64	8	256	1	32	128	8	1	0.25	0.5	≤0.125	B1	2+
intensive farming	NX212			Yes	Yes			Yes	Yes						Yes	Yes	Yes	512	64	16	128	1	2	8	4	8	2	0.5	≤0.125	A	1+
intensive farming	NX213							Yes						Yes	Yes	Yes		≥2048	32	16	512	1	64	4	4	1	0.25	0.5	32	B1	1+
intensive farming	NX214							Yes	Yes						Yes		Yes	8	64	16	64	1	2	4	2	0.5	0.25	0.5	≤0.125	N1	2+
intensive farming	NX215				Yes			Yes	Yes					Yes	Yes			1024	64	32	128	2	64	256	8	1	0.25	1	≤0.125	C	N2
intensive farming	NX216						Yes	Yes			Yes							≥2048	64	8	16	1	32	128	2	0.5	0.25	0.5	≤0.125	B1	1+
intensive farming	NX217							Yes										512	64	8	4	1	2	4	1	0.5	≤0.125	0.5	≤0.125	B1	1+
intensive farming	NX218						Yes	Yes										1024	128	16	4	2	16	32	1	0.5	≤0.125	0.25	≤0.125	B1	N2
intensive farming	NX219							Yes	Yes		Yes			Yes	Yes		Yes	1024	64	32	4	2	8	16	1	0.5	≤0.125	0.5	≤0.125	C	N2
intensive farming	NX220							Yes			Yes				Yes		Yes	1024	64	16	4	4	8	16	1	0.5	≤0.125	≤0.125	1	B1	1+
intensive farming	NX221							Yes			Yes				Yes			1024	64	16	8	2	2	16	1	0.5	≤0.125	≤0.125	0.5	B1	1+
intensive farming	NX222							Yes			Yes			Yes	Yes			≥2048	64	16	4	1	2	16	1	0.5	≤0.125	≤0.125	2	B1	N2
intensive farming	NX223							Yes							Yes		Yes	512	128	8	4	2	2	8	1	0.5	≤0.125	0.5	≤0.125	C	1+
intensive farming	NX224							Yes	Yes					Yes	Yes			1024	64	16	256	2	32	64	16	128	≤0.125	0.5	16	B1	1+
intensive farming	NX225						Yes								Yes			256	16	8	4	1	1	4	1	0.5	≤0.125	0.25	0.25	N1	1+
intensive farming	NX226				Yes			Yes			Yes			Yes	Yes		Yes	1024	64	8	4	1	8	16	1	0.5	≤0.125	0.25	≤0.125	B1	1+
intensive farming	NX227			Yes				Yes	Yes					Yes	Yes		Yes	≥2048	64	8	8	4	8	8	1	0.5	≤0.125	4	2	B1	2+
intensive farming	NX228							Yes						Yes	Yes			1024	64	16	4	2	32	64	1	0.5	≤0.125	≤0.125	≤0.125	A	1+
intensive farming	NX229							Yes			Yes				Yes			≥2048	64	8	8	2	2	8	16	32	≤0.125	4	1	B1	2+
intensive farming	NX230							Yes			Yes			Yes	Yes			≥2048	64	8	4	4	8	16	1	0.5	≤0.125	0.25	2	B1	1+
intensive farming	NX231							Yes			Yes			Yes	Yes			≥2048	64	16	8	2	4	16	1	0.5	≤0.125	0.25	0.5	B1	1+
intensive farming	NX232							Yes	Yes		Yes			Yes	Yes		Yes	≥2048	64	64	4	4	32	32	16	8	≤0.125	0.25	≤0.125	B1	1+
intensive farming	NX233							Yes	Yes					Yes				≥2048	32	16	256	1	1	16	1	0.5	≤0.125	2	0.25	B1	1+
intensive farming	NX234							Yes						Yes	Yes			512	128	32	128	1	2	16	8	64	2	1	≤0.125	A	2+
intensive farming	NX235							Yes				Yes	Yes	Yes	Yes			≥2048	128	32	8	8	64	32	32	32	≤0.125	0.25	1	B1	1+
intensive farming	NX236										Yes				Yes		Yes	1024	64	32	256	1	16	32	1	2	≤0.125	16	≤0.125	E	1+
intensive farming	NX237													Yes	Yes		Yes	≥2048	64	8	16	1	16	32	1	1	≤0.125	0.5	≤0.125	B2	1+
intensive farming	NX238													Yes	Yes			≥2048	64	16	8	2	32	32	1	0.5	≤0.125	≤0.125	≤0.125	B1	N2
intensive farming	NX239							Yes	Yes		Yes			Yes	Yes			≥2048	64	64	8	2	2	16	16	32	≤0.125	0.25	1	B1	1+
intensive farming	NX240							Yes							Yes			≥2048	64	16	16	2	4	8	16	64	≤0.125	4	2	N1	N2
intensive farming	NX241							Yes	Yes		Yes	Yes						1024	64	16	8	1	8	16	1	0.5	≤0.125	1	0.5	B1	2+
intensive farming	NX242										Yes				Yes			1024	32	32	32	1	4	16	2	2	≤0.125	2	0.25	E	1+
intensive farming	NX243							Yes						Yes	Yes			≥2048	64	64	4	1	8	8	4	0.5	≤0.125	0.25	1	C	1+
intensive farming	NX244							Yes						Yes	Yes			≥2048	256	32	256	1	32	32	32	128	2	2	1	C	1+
intensive farming	NX245							Yes						Yes	Yes			512	64	32	64	1	2	8	8	32	2	0.5	≤0.125	N1	N2
intensive farming	NX246														Yes			1024	64	256	8	1	128	16	1	0.5	≤0.125	0.5	0.5	D	1+
intensive farming	NX247							Yes						Yes	Yes			≥2048	128	16	256	1	32	32	8	16	≤0.125	0.5	0.5	C	1+
intensive farming	NX248							Yes	Yes						Yes			≥2048	64	8	16	2	4	8	1	0.5	≤0.125	0.5	0.5	B2	1+
intensive farming	NX249				Yes									Yes	Yes	Yes	Yes	64	64	8	4	1	4	8	1	0.5	≤0.125	0.25	0.5	F	1+
intensive farming	NX250							Yes	Yes						Yes			1024	32	16	8	4	16	32	1	0.5	≤0.125	0.25	≤0.125	E	1+
intensive farming	NX251							Yes			Yes			Yes	Yes			≥2048	128	16	4	2	16	16	1	0.5	≤0.125	0.5	1	B1	1+
intensive farming	NX252							Yes							Yes			1024	64	16	8	2	16	32	1	0.5	≤0.125	0.25	≤0.125	B1	1+
intensive farming	NX253							Yes			Yes			Yes	Yes	Yes		1024	32	16	16	1	8	32	1	0.5	≤0.125	2	≤0.125	B1	1+
intensive farming	NX254																	1024	512	128	32	2	64	16	8	2	≤0.125	0.5	0.5	B1	1+
intensive farming	NX255																	1024	64	256	256	128	32	128	4	4	≤0.125	32	1	N1	N2
intensive farming	NX256		Yes					Yes						Yes	Yes			512	128	32	8	1	2	8	8	32	0.5	0.5	32	C	1+
intensive farming	NX257										Yes							≥2048	512	32	128	1	8	32	2	16	≤0.125	0.25	0.5	N1	1+
intensive farming	NX258							Yes										≥2048	64	8	8	1	4	32	2	1	≤0.125	0.25	≤0.125	E	1+
intensive farming	NX259							Yes							Yes			≥2048	128	16	128	1	8	32	1	1	≤0.125	4	≤0.125	B1	1+
intensive farming	NX260							Yes	Yes						Yes			≥2048	≥2048	512	2	256	128	256	1	0.5	≤0.125	2	4	E	1+
intensive farming	NX261							Yes						Yes	Yes			≥2048	64	32	128	1	16	32	1	2	≤0.125	4	≤0.125	C	1+
intensive farming	NX262							Yes	Yes					Yes				≥2048	64	8	4	1	32	64	1	0.5	≤0.125	0.25	4	B1	1+
intensive farming	NX263																	≥2048	128	16	256	1	8	32	16	1	≤0.125	1	≤0.125	B2	1+
intensive farming	NX264							Yes	Yes						Yes			≥2048	256	64	8	2	128	64	1	1	≤0.125	0.25	16	B1	1+
intensive farming	NX265							Yes			Yes				Yes			≥2048	≥2048	32	64	1	32	32	1	0.5	≤0.125	0.25	32	B1	1+
intensive farming	NX266							Yes	Yes		Yes			Yes	Yes			≥2048	1024	8	256	1	8	16	1	0.5	≤0.125	1	0.5	B1	1+
free-range	QH1							Yes										≥2048	64	256	256	128	64	256	32	2	≤0.125	0.5	32	C	1+
free-range	QH2							Yes			Yes							≥2048	256	256	256	128	64	256	32	0.5	≤0.125	0.5	32	C	N2
free-range	QH3							Yes						Yes	Yes	Yes		≥2048	64	32	8	8	16	32	1	0.5	≤0.125	≤0.125	≤0.125	A	N2
free-range	QH4							Yes	Yes					Yes	Yes			≥2048	64	16	8	4	16	32	1	0.5	≤0.125	≤0.125	1	C	1+
free-range	QH5							Yes	Yes		Yes							≥2048	64	8	8	1	4	8	1	0.5	≤0.125	0.25	2	E	1+
free-range	QH6							Yes	Yes						Yes			≥2048	16	4	8	1	2	16	1	0.5	≤0.125	≤0.125	0.5	C	1+
free-range	QH7							Yes	Yes		Yes				Yes		Yes	≥2048	64	16	4	1	64	64	1	0.5	≤0.125	≤0.125	4	C	1+
free-range	QH8	Yes			Yes			Yes						Yes	Yes		Yes	≥2048	32	32	8	1	32	16	1	0.5	≤0.125	0.25	8	B1	1+
free-range	QH9	Yes			Yes			Yes						Yes	Yes			≥2048	32	8	8	32	64	64	1	0.5	≤0.125	≤0.125	4	B1	1+
free-range	QH10							Yes										≥2048	128	512	8	2	64	16	1	0.5	≤0.125	≤0.125	32	N1	1+
free-range	QH11							Yes			Yes			Yes	Yes		Yes	≥2048	32	64	8	1	4	32	1	0.5	≤0.125	≤0.125	4	N1	1+
free-range	QH12	Yes						Yes	Yes					Yes	Yes		Yes	≥2048	32	16	16	1	2	8	1	0.5	≤0.125	0.25	≤0.125	E	1+
free-range	QH13							Yes			Yes							≥2048	256	512	256	64	64	256	32	0.5	≤0.125	≤0.125	32	C	N2
free-range	QH14							Yes	Yes					Yes	Yes		Yes	≥2048	64	8	8	1	32	16	1	0.5	≤0.125	≤0.125	≤0.125	B1	N2
free-range	QH15													Yes	Yes			≥2048	64	8	4	64	64	32	1	0.5	≤0.125	≤0.125	2	N1	1+
free-range	QH16							Yes						Yes	Yes			1024	64	512	16	16	32	16	1	0.5	≤0.125	0.25	1	B1	1+
free-range	QH17																	1024	256	128	8	1	64	64	1	0.5	≤0.125	≤0.125	2	N1	1+
free-range	QH18	Yes			Yes			Yes						Yes	Yes		Yes	1024	64	32	16	2	16	16	1	0.5	≤0.125	0.25	1	B1	1+
free-range	QH19							Yes			Yes			Yes	Yes		Yes	1024	32	32	16	1	16	16	1	0.5	≤0.125	≤0.125	≤0.125	N1	N2
free-range	QH20				Yes			Yes	Yes	Yes	Yes							1024	64	64	8	2	1	8	32	32	≤0.125	0.25	4	E	1+
free-range	QH21							Yes	Yes					Yes	Yes		Yes	1024	16	8	4	1	1	4	1	0.5	≤0.125	0.5	≤0.125	B1	1+
free-range	QH22							Yes		Yes	Yes				Yes			1024	16	4	2	1	1	4	1	0.5	≤0.125	0.25	≤0.125	B1	1+
free-range	QH23							Yes						Yes	Yes			1024	256	128	64	2	128	64	1	0.5	≤0.125	≤0.125	4	B1	N2
free-range	QH24							Yes			Yes							1024	64	128	4	8	4	64	1	1	≤0.125	0.5	1	C	1+
free-range	QH25							Yes	Yes		Yes			Yes	Yes			1024	128	32	8	1	32	32	1	0.5	≤0.125	≤0.125	0.5	B1	N2
free-range	QH26							Yes						Yes	Yes		Yes	1024	32	32	8	2	32	32	1	0.5	≤0.125	0.5	≤0.125	E	N2
free-range	QH27							Yes	Yes		Yes			Yes	Yes		Yes	1024	128	64	8	16	128	32	1	0.5	≤0.125	≤0.125	1	A	1+
free-range	QH28							Yes						Yes				1024	128	64	16	2	2	32	16	32	0.5	0.25	1	N1	1+
free-range	QH29							Yes						Yes	Yes			1024	32	16	8	2	4	64	2	1	≤0.125	0.5	≤0.125	B1	1+
free-range	QH30	Yes		Yes				Yes	Yes	Yes	Yes			Yes	Yes		Yes	1024	256	512	32	2	64	128	1	0.5	≤0.125	≤0.125	2	B1	1+
free-range	QH31							Yes							Yes			1024	16	128	4	2	2	16	1	0.5	≤0.125	≤0.125	≤0.125	A	1+
free-range	QH32	Yes						Yes			Yes				Yes			1024	16	512	32	16	32	32	1	0.5	≤0.125	0.25	≤0.125	A	1+
free-range	QH33			Yes				Yes	Yes					Yes	Yes	Yes		1024	32	64	32	4	2	8	16	32	≤0.125	≤0.125	≤0.125	B1	1+
free-range	QH34							Yes			Yes					Yes		1024	256	512	8	1	64	64	1	0.5	≤0.125	≤0.125	4	B1	1+
free-range	QH35							Yes										1024	512	32	256	256	32	128	16	1	≤0.125	≤0.125	32	B1	1+
free-range	QH36							Yes			Yes				Yes	Yes		1024	512	64	64	256	8	64	4	0.5	≤0.125	≤0.125	≤0.125	A	N2
free-range	QH37							Yes			Yes				Yes		Yes	1024	32	256	8	16	2	16	16	16	≤0.125	0.5	1	E	1+
free-range	QH38							Yes	Yes						Yes		Yes	1024	64	16	16	1	8	8	1	0.5	≤0.125	0.25	≤0.125	B1	1+
free-range	QH39														Yes			16	32	8	8	1	2	8	1	0.5	1	0.5	≤0.125	B1	1+
free-range	QH40								Yes									512	128	16	512	2	128	4	1	0.5	0.5	1	1	C	1+
free-range	QH41							Yes										1024	64	4	16	8	8	64	1	0.5	≤0.125	0.5	≤0.125	C	1+
free-range	QH42							Yes					Yes					1024	64	16	4	2	2	64	1	0.5	≤0.125	≤0.125	0.5	C	1+
free-range	QH43							Yes										1024	128	64	256	16	32	256	16	0.5	≤0.125	1	16	B1	1+
free-range	QH44							Yes										1024	128	64	4	1	16	128	1	0.5	≤0.125	≤0.125	2	C	1+
free-range	QH45							Yes					Yes					1024	64	16	4	2	4	64	1	0.5	≤0.125	≤0.125	≤0.125	E	1+
free-range	QH46							Yes										1024	32	16	4	2	2	64	1	0.5	≤0.125	0.5	≤0.125	C	N2
free-range	QH47							Yes			Yes		Yes					≥2048	512	32	256	4	32	256	16	1	≤0.125	2	32	C	N2
free-range	QH48							Yes										1024	32	4	4	2	2	64	1	0.5	≤0.125	0.25	0.5	B1	1+
free-range	QH49							Yes							Yes	Yes		1024	32	16	4	1	2	64	1	0.5	1	≤0.125	≤0.125	B1	1+
free-range	QH50							Yes			Yes						Yes	≥2048	64	8	4	4	32	64	1	0.5	≤0.125	≤0.125	2	B1	1+
free-range	QH51							Yes	Yes						Yes	Yes	Yes	1024	64	64	8	1	2	8	1	0.5	≤0.125	≤0.125	4	A	1+
free-range	QH52							Yes	Yes		Yes				Yes		Yes	1024	64	64	16	4	16	32	1	0.5	≤0.125	≤0.125	≤0.125	B1	1+
free-range	QH53							Yes			Yes				Yes			1024	32	64	32	1	4	16	1	1	≤0.125	0.25	≤0.125	B1	1+
free-range	QH54				Yes			Yes							Yes			≥2048	32	16	16	1	2	16	1	0.5	≤0.125	≤0.125	0.25	A	1+
free-range	QH55							Yes	Yes		Yes			Yes	Yes			1024	32	8	8	2	4	8	1	0.5	≤0.125	0.5	≤0.125	B1	N2
free-range	QH56							Yes			Yes				Yes		Yes	1024	64	16	8	1	8	8	1	0.5	≤0.125	≤0.125	4	N1	N2
free-range	QH57				Yes			Yes	Yes					Yes	Yes			1024	64	16	8	1	4	8	1	0.5	≤0.125	0.5	2	B1	1+
free-range	QH58								Yes									1024	64	256	256	256	64	256	16	0.5	≤0.125	≤0.125	32	C	1+
free-range	QH59							Yes	Yes		Yes				Yes			≥2048	64	32	4	1	2	4	2	1	≤0.125	≤0.125	≤0.125	B1	2+
free-range	QH60							Yes							Yes			≥2048	64	16	16	1	256	16	1	0.5	≤0.125	≤0.125	1	E	1+
free-range	QH61																	1024	64	32	8	4	16	16	2	0.5	≤0.125	≤0.125	0.25	N1	1+
free-range	QH62							Yes			Yes							≥2048	16	8	8	2	2	8	1	0.5	≤0.125	≤0.125	1	C	N2
free-range	QH63							Yes	Yes					Yes	Yes	Yes		≥2048	64	8	8	32	32	32	1	0.5	≤0.125	≤0.125	1	B1	1+
free-range	QH64							Yes			Yes				Yes		Yes	1024	16	16	16	1	2	16	1	0.5	≤0.125	≤0.125	0.25	B1	1+
free-range	QH65								Yes									≥2048	32	16	4	2	32	16	1	0.5	≤0.125	≤0.125	2	A	1+
free-range	QH66														Yes			≥2048	64	16	8	2	32	16	1	0.5	≤0.125	≤0.125	1	N1	1+
free-range	QH67																	≥2048	64	16	8	4	4	16	1	0.5	≤0.125	≤0.125	1	N1	1+
free-range	QH68			Yes											Yes		Yes	≥2048	32	32	8	1	1	16	1	1	≤0.125	≤0.125	1	B1	2+
free-range	QH69						Yes	Yes			Yes		Yes					1024	128	128	256	256	64	256	32	0.5	≤0.125	≤0.125	32	C	1+
free-range	QH70							Yes						Yes	Yes	Yes		≥2048	64	32	4	4	8	32	2	1	≤0.125	≤0.125	1	B1	1+
free-range	QH71							Yes							Yes		Yes	≥2048	64	8	8	2	32	16	1	0.5	≤0.125	0.25	0.5	B1	1+
free-range	QH72							Yes			Yes				Yes		Yes	≥2048	64	16	8	1	32	32	1	0.5	≤0.125	≤0.125	≤0.125	A	1+
free-range	QH73							Yes			Yes							≥2048	64	32	8	1	32	16	1	0.5	≤0.125	≤0.125	≤0.125	A	1+
free-range	QH74	Yes			Yes			Yes			Yes				Yes		Yes	≥2048	32	64	16	1	2	8	1	0.5	≤0.125	≤0.125	≤0.125	B1	1+
free-range	QH75							Yes						Yes	Yes	Yes		≥2048	64	16	8	16	4	16	1	0.5	≤0.125	≤0.125	0.25	B1	1+
free-range	QH76							Yes			Yes				Yes			≥2048	32	16	4	4	4	16	1	0.5	≤0.125	≤0.125	0.25	B1	2+
free-range	QH77							Yes			Yes			Yes	Yes			≥2048	256	32	256	2	32	8	1	0.5	≤0.125	≤0.125	≤0.125	B1	1+
free-range	QH78							Yes	Yes						Yes		Yes	≥2048	64	16	8	2	8	32	1	0.5	≤0.125	≤0.125	≤0.125	B1	1+
free-range	QH79				Yes										Yes		Yes	≥2048	32	32	16	4	32	32	2	1	≤0.125	≤0.125	1	A	2+
free-range	QH80																	≥2048	128	512	256	128	64	256	32	0.5	≤0.125	≤0.125	32	C	1+
free-range	QH81							Yes			Yes	Yes			Yes		Yes	≥2048	32	16	256	2	32	16	1	0.5	≤0.125	0.25	1	B1	1+
free-range	QH82							Yes							Yes			≥2048	32	16	256	2	32	16	1	0.5	≤0.125	≤0.125	1	A	1+
free-range	QH83							Yes							Yes			≥2048	64	16	16	1	8	16	1	0.5	≤0.125	≤0.125	2	B1	1+
free-range	QH84										Yes				Yes		Yes	≥2048	32	16	16	1	4	16	1	0.5	≤0.125	≤0.125	0.25	B1	1+
free-range	QH85							Yes	Yes						Yes		Yes	≥2048	512	128	256	2	32	8	1	0.5	≤0.125	0.25	1	B1	1+
free-range	QH86							Yes			Yes			Yes	Yes	Yes	Yes	1024	64	16	16	4	8	32	1	0.5	≤0.125	≤0.125	2	B1	1+
free-range	QH87														Yes			1024	64	16	8	2	4	8	1	0.5	≤0.125	≤0.125	0.5	B1	1+
free-range	QH88							Yes	Yes					Yes	Yes			≥2048	32	16	8	2	4	16	1	0.5	≤0.125	≤0.125	1	B1	1+
free-range	QH89							Yes										1024	32	64	8	2	32	32	1	0.5	≤0.125	≤0.125	≤0.125	B1	1+
free-range	QH90							Yes		Yes	Yes			Yes				≥2048	32	16	32	4	32	32	2	1	≤0.125	≤0.125	2	C	1+
free-range	QH91							Yes					Yes					≥2048	128	256	256	256	64	256	32	0.5	≤0.125	1	32	C	1+
free-range	QH92							Yes			Yes			Yes	Yes		Yes	≥2048	16	16	8	1	2	8	1	0.5	≤0.125	≤0.125	≤0.125	B1	1+
free-range	QH93							Yes						Yes	Yes			≥2048	32	16	8	2	2	16	1	0.5	0.5	≤0.125	1	E	1+
free-range	QH94							Yes						Yes	Yes	Yes	Yes	1024	32	16	64	2	4	16	1	0.5	≤0.125	≤0.125	1	E	2+
free-range	QH95							Yes			Yes				Yes			1024	32	16	8	2	4	16	1	1	≤0.125	≤0.125	0.25	B1	1+
free-range	QH96														Yes			1024	64	16	16	1	8	16	1	0.5	≤0.125	≤0.125	0.5	B1	1+
free-range	QH97							Yes		Yes	Yes				Yes			≥2048	16	32	8	2	8	16	1	0.5	≤0.125	≤0.125	1	F	1+
free-range	QH98							Yes			Yes				Yes	Yes		1024	32	32	8	2	64	32	1	0.5	≤0.125	≤0.125	2	B1	N2
free-range	QH99	Yes						Yes	Yes					Yes	Yes			≥2048	64	16	16	2	128	32	1	0.5	≤0.125	0.5	1	B1	1+
free-range	QH100							Yes			Yes			Yes	Yes		Yes	≥2048	32	16	16	2	32	16	1	1	≤0.125	≤0.125	1	B1	1+
free-range	QH101							Yes							Yes		Yes	≥2048	256	64	256	4	32	16	1	2	≤0.125	≤0.125	1	B1	N2
free-range	QH102							Yes					Yes					1024	256	256	256	256	64	256	64	0.5	≤0.125	≤0.125	32	C	1+
free-range	QH103							Yes			Yes				Yes			1024	32	64	8	1	8	8	1	0.5	≤0.125	≤0.125	≤0.125	B1	1+
free-range	QH104																	≥2048	64	16	8	1	8	16	1	1	≤0.125	≤0.125	1	N1	1+
free-range	QH105							Yes						Yes	Yes			1024	128	32	32	2	32	64	1	0.5	≤0.125	≤0.125	1	C	N2
free-range	QH106							Yes	Yes						Yes			≥2048	32	64	32	1	64	8	1	0.5	≤0.125	≤0.125	≤0.125	B1	N2
free-range	QH107	Yes						Yes	Yes									1024	32	64	32	2	8	16	1	0.5	≤0.125	≤0.125	0.25	A	1+
free-range	QH108							Yes			Yes				Yes		Yes	1024	32	16	256	2	32	16	1	0.5	≤0.125	0.25	2	B1	1+
free-range	QH109							Yes			Yes							1024	64	64	8	1	1	8	1	0.5	≤0.125	≤0.125	≤0.125	B1	1+
free-range	QH110							Yes		Yes				Yes	Yes		Yes	1024	64	32	16	1	2	8	1	0.5	≤0.125	0.25	≤0.125	E	N2
free-range	QH111							Yes						Yes	Yes			1024	128	16	32	4	32	32	1	0.5	≤0.125	≤0.125	1	A	1+
free-range	QH112																	≥2048	32	32	16	1	64	32	16	16	≤0.125	≤0.125	2	N1	N2
free-range	QH113						Yes	Yes										1024	64	256	256	64	64	256	16	0.5	≤0.125	0.5	32	C	1+
free-range	QH114	Yes						Yes							Yes			1024	128	128	64	1	2	16	1	0.5	≤0.125	0.25	0.5	N1	1+
free-range	QH115							Yes						Yes	Yes			≥2048	64	128	16	4	64	8	1	0.5	≤0.125	0.5	1	B1	1+
free-range	QH116																	≥2048	64	64	8	1	4	8	1	0.5	≤0.125	≤0.125	0.25	B1	1+
free-range	QH117							Yes							Yes			1024	32	8	8	1	4	16	1	0.5	≤0.125	≤0.125	0.25	B1	1+
free-range	QH118							Yes							Yes			1024	128	32	16	8	8	16	1	0.5	≤0.125	≤0.125	1	C	1+
free-range	QH119							Yes	Yes						Yes		Yes	1024	64	32	32	1	8	16	1	0.5	≤0.125	≤0.125	1	C	1+
free-range	QH120							Yes	Yes					Yes				≥2048	64	32	32	2	8	16	1	0.5	≤0.125	≤0.125	2	C	1+
free-range	QH121							Yes	Yes					Yes	Yes			≥2048	64	64	64	2	8	32	1	0.5	≤0.125	≤0.125	1	B1	N2
free-range	QH122							Yes			Yes				Yes		Yes	≥2048	32	64	64	4	16	16	1	0.5	≤0.125	≤0.125	2	E	1+
free-range	QH123							Yes							Yes	Yes		≥2048	≥2048	16	32	256	64	64	32	8	≤0.125	≤0.125	4	C	1+
free-range	QH124							Yes			Yes							1024	64	256	256	128	64	256	16	0.5	≤0.125	≤0.125	32	C	1+
free-range	QH125							Yes			Yes				Yes	Yes		1024	32	16	16	1	8	8	1	0.5	≤0.125	≤0.125	≤0.125	B1	1+
free-range	QH126	Yes						Yes						Yes	Yes			≥2048	64	32	8	8	8	16	8	128	0.5	≤0.125	4	B1	1+
free-range	QH127							Yes										≥2048	64	32	16	2	4	8	1	0.5	≤0.125	≤0.125	0.5	C	1+
free-range	QH128				Yes			Yes							Yes		Yes	1024	64	16	8	4	32	16	1	0.5	≤0.125	≤0.125	4	B1	1+
free-range	QH129							Yes							Yes			1024	32	16	8	1	8	8	1	0.5	≤0.125	4	0.5	B1	1+
free-range	QH130							Yes	Yes		Yes			Yes	Yes			≥2048	64	32	8	2	4	16	1	0.5	≤0.125	≤0.125	1	N1	1+
free-range	QH131							Yes	Yes		Yes			Yes	Yes		Yes	≥2048	32	128	8	2	16	16	1	0.5	≤0.125	≤0.125	1	N1	N2
free-range	QH132	Yes		Yes				Yes	Yes					Yes	Yes			≥2048	64	16	32	16	64	32	1	0.5	≤0.125	≤0.125	1	B1	1+
free-range	QH133	Yes			Yes			Yes				Yes		Yes	Yes			≥2048	16	16	8	1	2	8	1	0.5	≤0.125	≤0.125	1	B1	1+
free-range	QH134							Yes			Yes				Yes	Yes		≥2048	64	512	64	16	16	16	32	128	0.5	≤0.125	32	B1	1+
intensive farming	SX1									Yes								≥2048	1024	16	128	256	64	256	128	128	≤0.125	32	32	B1	1+
intensive farming	SX2							Yes	Yes				Yes					1024	256	16	256	64	32	256	32	128	≤0.125	≤0.125	32	C	1+
intensive farming	SX3							Yes					Yes					≥2048	512	64	256	256	64	256	128	128	≤0.125	32	32	B1	1+
intensive farming	SX4							Yes	Yes									≥2048	256	256	256	256	32	256	64	128	≤0.125	32	32	C	1+
intensive farming	SX5							Yes	Yes		Yes		Yes					≥2048	256	256	256	16	64	256	4	64	1	32	32	C	1+
intensive farming	SX6							Yes										≥2048	256	256	256	16	128	256	64	128	1	32	32	B1	1+
intensive farming	SX7						Yes	Yes	Yes	Yes								512	128	128	256	4	8	256	16	128	≤0.125	≤0.125	32	B1	1+
intensive farming	SX8							Yes	Yes		Yes							≥2048	256	512	256	2	16	256	4	0.5	2	≤0.125	2	B1	1+
intensive farming	SX9						Yes	Yes			Yes							512	256	256	256	256	32	256	128	128	≤0.125	1	32	B1	1+
intensive farming	SX10							Yes			Yes							512	≥2048	128	256	8	64	256	64	128	≤0.125	0.5	32	C	1+
intensive farming	SX11						Yes	Yes										512	128	8	256	256	16	256	64	128	≤0.125	1	32	C	1+
intensive farming	SX12							Yes					Yes					≥2048	1024	256	256	256	64	256	64	64	1	32	32	B1	1+
intensive farming	SX13						Yes						Yes					≥2048	512	128	256	4	2	128	4	4	0.5	2	32	N1	N2
intensive farming	SX14						Yes	Yes				Yes						≥2048	512	512	256	256	64	256	128	128	≤0.125	32	32	B1	1+
intensive farming	SX15							Yes		Yes			Yes					≥2048	1024	128	256	256	16	256	128	128	2	32	32	B1	1+
intensive farming	SX16							Yes										≥2048	512	64	256	256	1	64	4	8	1	8	4	B1	1+
intensive farming	SX17							Yes	Yes						Yes			≥2048	512	512	256	128	64	256	128	128	1	32	32	B1	1+
intensive farming	SX18							Yes	Yes									≥2048	512	512	256	8	4	128	4	8	1	4	1	B1	1+
intensive farming	SX19																	≥2048	≥2048	512	256	256	128	256	64	128	1	2	32	B1	1+
intensive farming	SX20							Yes	Yes		Yes							≥2048	1024	512	256	256	128	128	128	128	1	32	32	N1	1+
intensive farming	SX21						Yes	Yes	Yes		Yes							≥2048	256	512	256	1	2	256	4	4	2	1	1	N1	1+
intensive farming	SX22							Yes										≥2048	32	16	8	2	32	16	1	0.5	≤0.125	≤0.125	2	B1	1+
intensive farming	SX23						Yes	Yes			Yes		Yes					1024	512	128	256	256	128	256	16	128	≤0.125	32	32	C	1+
intensive farming	SX24							Yes										≥2048	256	256	256	1	4	256	4	0.5	1	0.5	0.5	B1	1+
intensive farming	SX25							Yes	Yes					Yes	Yes			≥2048	32	16	8	4	256	8	16	16	≤0.125	≤0.125	2	C	N2
intensive farming	SX26			Yes				Yes	Yes		Yes				Yes			1024	32	16	8	1	2	32	1	0.5	≤0.125	≤0.125	4	B1	1+
intensive farming	SX27													Yes	Yes			≥2048	1024	512	8	64	64	64	1	0.5	≤0.125	≤0.125	32	C	N2
intensive farming	SX28							Yes						Yes	Yes			≥2048	128	512	8	4	64	64	1	0.5	≤0.125	≤0.125	1	C	1+
intensive farming	SX29							Yes			Yes			Yes	Yes			≥2048	32	16	8	2	32	16	1	0.5	≤0.125	0.25	2	C	1+
intensive farming	SX30							Yes						Yes	Yes		Yes	≥2048	512	32	16	2	64	64	1	0.5	≤0.125	≤0.125	0.5	C	1+
intensive farming	SX31							Yes						Yes	Yes			≥2048	1024	16	8	64	64	256	1	0.5	≤0.125	≤0.125	32	C	1+
intensive farming	SX32							Yes							Yes		Yes	1024	1024	512	256	256	256	256	64	128	2	32	32	C	1+
intensive farming	SX33							Yes						Yes	Yes			≥2048	32	32	16	4	32	16	16	32	≤0.125	0.25	1	B1	1+
intensive farming	SX34							Yes	Yes									≥2048	1024	256	256	256	64	256	2	128	1	32	32	B1	N2
intensive farming	SX35							Yes	Yes					Yes	Yes			≥2048	64	16	16	64	64	64	1	0.5	0.5	≤0.125	32	B1	N2
intensive farming	SX36							Yes							Yes			1024	512	16	128	64	64	64	32	32	≤0.125	0.25	1	B1	1+
intensive farming	SX37													Yes				512	64	8	4	1	2	8	1	0.5	0.5	0.5	≤0.125	N1	2+
intensive farming	SX38													Yes				512	64	8	4	2	1	8	1	0.5	≤0.125	0.5	≤0.125	E	2+
intensive farming	SX39													Yes				32	≥2048	8	512	128	64	4	1	0.5	≤0.125	0.25	0.5	N1	2+
intensive farming	SX40						Yes	Yes			Yes		Yes	Yes				16	512	8	512	1	64	8	1	0.5	≤0.125	0.25	0.5	B1	1+
intensive farming	SX41							Yes			Yes				Yes			32	32	8	4	1	1	4	1	0.5	0.25	0.5	≤0.125	A	1+
intensive farming	SX42													Yes	Yes			≥2048	128	8	4	1	64	256	1	0.5	≤0.125	0.5	≤0.125	B1	2+
intensive farming	SX43													Yes	Yes			≥2048	32	2	512	1	32	128	16	128	2	32	≤0.125	B1	2+
intensive farming	SX44							Yes			Yes			Yes	Yes			1024	64	128	512	256	64	256	4	128	≤0.125	0.5	32	C	1+
intensive farming	SX45						Yes	Yes	Yes		Yes		Yes					≥2048	1024	512	256	256	64	256	256	128	2	32	32	B1	1+
intensive farming	SX46							Yes	Yes					Yes	Yes			1024	64	16	16	2	8	16	1	0.5	≤0.125	≤0.125	≤0.125	B1	1+
intensive farming	SX47							Yes										≥2048	256	64	256	32	32	256	16	64	≤0.125	≤0.125	0.5	B1	N2
intensive farming	SX48							Yes	Yes									512	256	512	256	256	32	256	64	128	≤0.125	32	32	B1	1+
intensive farming	SX49								Yes									1024	1024	128	256	256	64	256	2	128	≤0.125	32	32	B1	1+
intensive farming	SX50							Yes	Yes									512	1024	32	256	64	32	256	1	128	≤0.125	0.25	32	B1	1+
